# Supplementary material for: Il-6 signaling exacerbates hallmarks of chronic tendon disease by stimulating reparative fibroblasts
Source: eLife. 2025 Feb 7;12:RP87092. doi: 10.7554/eLife.87092 (PMC11805502; doi:10.7554/eLife.87092)
Supplement: Source code 4. [file elife-87092-code4.zip]

Archive with 1 entries (1 files):
- eLife-VOR-RA-2023-87092/SourceCodeFile4_HistologicalAnalysisAssembloid_ImageJ.ijm
